# Supplementary material for: ﻿Veronicahongii (Plantaginaceae), a new species from Central China
Source: PhytoKeys. 2023 Feb 24;220:59–64. doi: 10.3897/phytokeys.220.96550 (PMC10209633; doi:10.3897/phytokeys.220.96550)
Supplement: XML Treatment for Veronica hongii [file phytokeys.220.96550-treatment1.xml]

<!DOCTYPE tp:taxon-treatment
  PUBLIC "-//TaxonX//DTD Taxonomic Treatment Publishing DTD v0 20100105//EN" "tax-treatment-NSO.dtd">
<tp:taxon-treatment xmlns:tp="http://www.plazi.org/taxpub"><tp:treatment-meta><kwd-group><label>Taxon classification</label><kwd>
              <named-content content-type="kingdom">Plantae</named-content>
            </kwd><kwd>
              <named-content content-type="order">Lamiales</named-content>
            </kwd><kwd>
              <named-content content-type="family">Plantaginaceae</named-content>
            </kwd></kwd-group><mixed-citation publication-type="journal"><person-group><name><surname>Xu</surname><given-names>Song-Zhi</given-names></name><name><surname>Gan</surname><given-names>Qi-Liang</given-names></name><name><surname>Ke</surname><given-names>Zun-Wei</given-names></name><name><surname>Li</surname><given-names>Zhen-Yu</given-names></name></person-group><article-title>﻿<italic><tp:taxon-name><tp:taxon-name-part taxon-name-part-type="genus" reg="Veronica">Veronica</tp:taxon-name-part><tp:taxon-name-part taxon-name-part-type="species" reg="hongii">hongii</tp:taxon-name-part></tp:taxon-name></italic> (<tp:taxon-name><tp:taxon-name-part taxon-name-part-type="family">Plantaginaceae</tp:taxon-name-part></tp:taxon-name>), a new species from Central China</article-title><source>PhytoKeys</source><day>24</day><month>02</month><year>2023</year><volume>220</volume><fpage>59</fpage><lpage>64</lpage><pub-id pub-id-type="doi">10.3897/phytokeys.220.96550</pub-id></mixed-citation></tp:treatment-meta><tp:nomenclature><label>﻿</label><tp:taxon-name>
            <object-id xmlns:xlink="http://www.w3.org/1999/xlink" content-type="arpha" xlink:type="simple">F89A7E3F-7DF2-5190-A077-E8AF81172FFB</object-id>
            <tp:taxon-name-part taxon-name-part-type="genus" reg="Veronica">Veronica</tp:taxon-name-part>
            <tp:taxon-name-part taxon-name-part-type="species" reg="hongii">hongii</tp:taxon-name-part>
            <object-id xmlns:xlink="http://www.w3.org/1999/xlink" content-type="ipni" xlink:type="simple">urn:lsid:ipni.org:names:77314713-1</object-id>
          </tp:taxon-name><tp:taxon-authority>Q.L.Gan, Z.Y.Li &amp; S.Z.Xu</tp:taxon-authority><tp:taxon-status xmlns:xlink="http://www.w3.org/1999/xlink" xlink:type="simple">sp. nov.</tp:taxon-status><xref ref-type="fig" rid="F1">Figs 1</xref><xref ref-type="fig" rid="F2">, 2</xref></tp:nomenclature><tp:treatment-sec sec-type="diagnosis" id="SECID0EBGAC"><title>Diagnosis.</title><p><italic><tp:taxon-name><tp:taxon-name-part taxon-name-part-type="genus" reg="Veronica">Veronica</tp:taxon-name-part><tp:taxon-name-part taxon-name-part-type="species" reg="hongii">hongii</tp:taxon-name-part></tp:taxon-name></italic> Q.L.Gan, Z.Y.Li &amp; S.Z.Xu is similar to <italic><tp:taxon-name><tp:taxon-name-part taxon-name-part-type="genus" reg="Veronica">V.</tp:taxon-name-part><tp:taxon-name-part taxon-name-part-type="species" reg="henryi">henryi</tp:taxon-name-part></tp:taxon-name></italic> Yamazaki in the perennial and diffuse plants, glabrous bracts and calyx and few-flowered racemes, but the new species can be easily distinguished from the latter by the glabrous plant, except pedicels, smaller leaf blades, corolla and seeds, longer and glandular-pubescent pedicels, obovate calyx lobes, broadly ovate capsule and flowering from September to October (see Table <xref ref-type="table" rid="T1">1</xref>).</p><table-wrap id="T1" position="float" orientation="portrait"><label>Table 1.</label><caption><p>Morphological comparisons of <italic><tp:taxon-name><tp:taxon-name-part taxon-name-part-type="genus" reg="Veronica">Veronica</tp:taxon-name-part><tp:taxon-name-part taxon-name-part-type="species" reg="henryi">henryi</tp:taxon-name-part></tp:taxon-name></italic> and <italic><tp:taxon-name><tp:taxon-name-part taxon-name-part-type="genus" reg="Veronica">V.</tp:taxon-name-part><tp:taxon-name-part taxon-name-part-type="species" reg="hongii">hongii</tp:taxon-name-part></tp:taxon-name></italic>.</p></caption><table id="TID0ENDAE" rules="all"><tbody><tr><th rowspan="1" colspan="1">Characters</th><th rowspan="1" colspan="1">
                    <italic>
                      <tp:taxon-name><tp:taxon-name-part taxon-name-part-type="genus" reg="Veronica">V.</tp:taxon-name-part><tp:taxon-name-part taxon-name-part-type="species" reg="henryi">henryi</tp:taxon-name-part></tp:taxon-name>
                    </italic>
                  </th><th rowspan="1" colspan="1">
                    <italic>
                      <tp:taxon-name><tp:taxon-name-part taxon-name-part-type="genus" reg="Veronica">V.</tp:taxon-name-part><tp:taxon-name-part taxon-name-part-type="species" reg="hongii">hongii</tp:taxon-name-part></tp:taxon-name>
                    </italic>
                  </th></tr><tr><td rowspan="1" colspan="1">Stems</td><td rowspan="1" colspan="1">pubescent, becoming almost glabrous when old</td><td rowspan="1" colspan="1">glabrous</td></tr><tr><td rowspan="1" colspan="1">Leaf blades</td><td rowspan="1" colspan="1">ovate to narrowly ovate, 2–5 × 1.2–3 cm</td><td rowspan="1" colspan="1">broadly ovate, 0.6–1.8 × 0.4–1.3 cm</td></tr><tr><td rowspan="1" colspan="1">Pedicels</td><td rowspan="1" colspan="1">1–2 mm long at anthesis, 2–3 mm long in fruit, pubescent</td><td rowspan="1" colspan="1">3–5 mm long at anthesis, 5–7 mm long in fruit, glandular-pubescent</td></tr><tr><td rowspan="1" colspan="1">Calyx lobes</td><td rowspan="1" colspan="1">linear-lanceolate</td><td rowspan="1" colspan="1">obovate</td></tr><tr><td rowspan="1" colspan="1">Corolla</td><td rowspan="1" colspan="1">ca. 10 mm in diam., throat hairy</td><td rowspan="1" colspan="1">3.5–4 mm in diam., glabrous</td></tr><tr><td rowspan="1" colspan="1">Capsules</td><td rowspan="1" colspan="1">pliciform-rhomboid, 4–5 mm long, 9–11 mm wide, glandular-ciliate</td><td rowspan="1" colspan="1">broadly ovate, ca. 3 mm long and wide, glabrous</td></tr><tr><td rowspan="1" colspan="1">Seeds</td><td rowspan="1" colspan="1">ca. 1.5 mm long</td><td rowspan="1" colspan="1">ca. 0.3 mm long</td></tr><tr><td rowspan="1" colspan="1">Flowering</td><td rowspan="1" colspan="1">April to May</td><td rowspan="1" colspan="1">September to October</td></tr></tbody></table></table-wrap></tp:treatment-sec><tp:treatment-sec sec-type="material" id="SECID0EWLAC"><title>Type.</title><p>China. Hubei Province: Zhuxi County, Huiwan Town, Chuanfeng Village, on river bank, alt. 361 m, 22 September 2022, Q.L.Gan3312 (holotype, PE!; isotype, PE!).</p></tp:treatment-sec><tp:treatment-sec sec-type="description" id="SECID0E2LAC"><title>Description.</title><p>Herbs perennial, plants diffuse. Stems terete, 5–18 cm long, 1.5–2 mm in diam., green or reddish-brown, glabrous, branched below the middle, branches slender, lower part prostrate and rooting at nodes, distally ascending, internodes 1.5–3 cm long. Leaves opposite, glabrous; petioles 2–6 mm long, lower ones longer, flattened, abaxial side shallowly grooved; leaf blades broadly ovate, 6–18 mm long, 4–13 mm wide, lower ones smaller, base broadly cuneate to rounded; margins shallowly serrate, crenate or subentire, apex acute to rounded; pinnately veined, mid-vein slightly impressed abaxially and prominent adaxially, lateral veins 2–3 on each side of mid-rib and alternate, veinlets inconspicuous. Racemes axillary from upper leaves, with 2–14 alternate flowers; peduncle 2–5 cm long, glabrous; axis 1–6 cm long, glabrous; bracts ovate-lanceolate to narrowly linear; pedicels filiform, straight or slightly incurved, 3–5 mm long at anthesis that elongate to 5–7 mm in fruit, sparsely with multicellular glandular hairs. Calyx glabrous 2–2.5 mm long, 4-parted, ca. 0.2 mm connated at base; lobes obovate, subequal, 1–1.3 mm wide. Corolla white and flushed purplish, with purple stripes, glabrous, rotated, 3.5–4 mm in diam., 4-parted; tube ca. 0.2 mm long; lower lobe smaller, obovate-rhombic, other 3 lobes rhombic, 2.5–3 mm long and wide, all lobes subacute at apex. Stamens 2, adnate to posterior side of corolla tube, slightly shorter than the lobes of corolla, glabrous; filaments white, 2–2.5 mm long; anthers purplish, ovate-oblong, ca. 0.9 mm long. Pistil glabrous; style ca. 2 times as long as the ovary; stigma capitellate; ovary rounded, slightly emarginate at apex. Capsule strongly compressed, broadly ovate, ca. 3 mm long and wide, glabrous, apex obtuse and small-notched, lateral angles rounded. Seeds 5–8, elliptic, ca. 0.3 mm long, flattened and convex on both sides, brown, glabrous.</p><fig id="F1" position="float" orientation="portrait"><object-id xmlns:xlink="http://www.w3.org/1999/xlink" content-type="doi" xlink:type="simple">10.3897/phytokeys.220.96550.figure1</object-id><object-id xmlns:xlink="http://www.w3.org/1999/xlink" content-type="arpha" xlink:type="simple">9D97A397-44A7-5B13-AAA2-99FDB31F39D5</object-id><label>Figure 1.</label><caption><p><italic><tp:taxon-name><tp:taxon-name-part taxon-name-part-type="genus" reg="Veronica">Veronica</tp:taxon-name-part><tp:taxon-name-part taxon-name-part-type="species" reg="hongii">hongii</tp:taxon-name-part></tp:taxon-name></italic> sp. nov. <bold>A, B</bold> flowering plants <bold>C, H</bold> lower part of stem <bold>D</bold> roots <bold>E, G</bold> flowering branches <bold>F</bold> young branches <bold>I</bold> upper part of stem <bold>J</bold> leaf blades.</p></caption><graphic xmlns:xlink="http://www.w3.org/1999/xlink" xlink:href="phytokeys-220-059_article-96550__-g001.jpg" position="float" orientation="portrait" xlink:type="simple" id="oo_815527.jpg"><uri content-type="original_file" xlink:type="simple">https://binary.pensoft.net/fig/815527</uri></graphic></fig></tp:treatment-sec><tp:treatment-sec sec-type="phenology" id="SECID0EGNAC"><title>Phenology.</title><p>Flowering and fruiting from September to October.</p></tp:treatment-sec><tp:treatment-sec sec-type="distribution" id="SECID0ELNAC"><title>Distribution and habitat.</title><p>The populations of <italic><tp:taxon-name><tp:taxon-name-part taxon-name-part-type="genus" reg="Veronica">Veronica</tp:taxon-name-part><tp:taxon-name-part taxon-name-part-type="species" reg="hongii">hongii</tp:taxon-name-part></tp:taxon-name></italic> were known from Chuanfeng Village, Huiwan Town, Zhuxi County, Hubei Province. It grows in grassland on river banks at elevations ca. 361 m.</p></tp:treatment-sec><tp:treatment-sec sec-type="etymology" id="SECID0E3NAC"><title>Etymology.</title><p>The species is named in honour of De-Yuan Hong (1937–), a famous botanist at the <named-content xmlns:xlink="http://www.w3.org/1999/xlink" xlink:type="simple" content-type="institution" xlink:href="http://grbio.org/institution/california-academy-sciences">Institute of Botany, the Chinese Academy of Sciences</named-content> (<named-content xmlns:xlink="http://www.w3.org/1999/xlink" content-type="dwc:institutional_code" xlink:title="Institute of Botany, the Chinese Academy of Sciences" xlink:href="http://grbio.org/institution/california-academy-sciences" xlink:type="simple">CAS</named-content>), academician of <named-content xmlns:xlink="http://www.w3.org/1999/xlink" content-type="dwc:institutional_code" xlink:title="Institute of Botany, the Chinese Academy of Sciences" xlink:href="http://grbio.org/institution/california-academy-sciences" xlink:type="simple">CAS</named-content>, who has devoted over 60 years to taxonomic and biosystematic studies of <tp:taxon-name><tp:taxon-name-part taxon-name-part-type="family">Paeoniaceae</tp:taxon-name-part></tp:taxon-name>, <tp:taxon-name><tp:taxon-name-part taxon-name-part-type="family">Scrophulariaceae</tp:taxon-name-part></tp:taxon-name>, <tp:taxon-name><tp:taxon-name-part taxon-name-part-type="family">Plantaginaceae</tp:taxon-name-part></tp:taxon-name>, <tp:taxon-name><tp:taxon-name-part taxon-name-part-type="family">Campanulaceae</tp:taxon-name-part></tp:taxon-name>, <tp:taxon-name><tp:taxon-name-part taxon-name-part-type="family">Commelinaceae</tp:taxon-name-part></tp:taxon-name> and many other families, published <italic>Plants of China</italic> and <italic>Flora of Pan-Himalaya</italic>.</p><fig id="F2" position="float" orientation="portrait"><object-id xmlns:xlink="http://www.w3.org/1999/xlink" content-type="doi" xlink:type="simple">10.3897/phytokeys.220.96550.figure2</object-id><object-id xmlns:xlink="http://www.w3.org/1999/xlink" content-type="arpha" xlink:type="simple">09ADC7E6-825F-5161-83A1-9A67BCB189F8</object-id><label>Figure 2.</label><caption><p><italic><tp:taxon-name><tp:taxon-name-part taxon-name-part-type="genus" reg="Veronica">Veronica</tp:taxon-name-part><tp:taxon-name-part taxon-name-part-type="species" reg="hongii">hongii</tp:taxon-name-part></tp:taxon-name></italic> sp. nov. <bold>A–D</bold> Fruiting branches <bold>E</bold> bract and pedicel <bold>F</bold> calyx <bold>G</bold> flower buds <bold>H</bold> flower <bold>I</bold> capsule <bold>J</bold> seeds.</p></caption><graphic xmlns:xlink="http://www.w3.org/1999/xlink" xlink:href="phytokeys-220-059_article-96550__-g002.jpg" position="float" orientation="portrait" xlink:type="simple" id="oo_815530.jpg"><uri content-type="original_file" xlink:type="simple">https://binary.pensoft.net/fig/815530</uri></graphic></fig></tp:treatment-sec><tp:treatment-sec sec-type="Conservation assessment" id="SECID0EQAAE"><title>Conservation assessment.</title><p>Based on the present field investigations, <italic><tp:taxon-name><tp:taxon-name-part taxon-name-part-type="genus" reg="Veronica">Veronica</tp:taxon-name-part><tp:taxon-name-part taxon-name-part-type="species" reg="hongii">hongii</tp:taxon-name-part></tp:taxon-name></italic> is known from only one population composed of 11 individuals in Chuanfeng Village, Huiwan Town, Zhuxi County, Hubei Province. The provisional conservation status is Critically Endangered (<abbrev xmlns:xlink="http://www.w3.org/1999/xlink" xlink:title="Critically Endangered" id="ABBRID0EBBAE" xlink:type="simple">CR</abbrev>), based on criteria D (number of mature individuals fewer than 50) (<xref ref-type="bibr" rid="B7">IUCN 2022</xref>).</p></tp:treatment-sec><tp:treatment-sec sec-type="Paratypes" id="SECID0EJBAE"><title>Paratypes.</title><p>China. Hubei Province: Zhuxi County, Huiwan Town, Chuanfeng Village, on river bank, alt. 361 m, 22 September 2022, Q.L.Gan3313 (PE!).</p></tp:treatment-sec><ref-list><ref id="B7"><mixed-citation xmlns:xlink="http://www.w3.org/1999/xlink" xlink:type="simple">IUCN (<year>2022</year>) Guidelines for Using the IUCN Red List Categories and Criteria. Version 15. Prepared by the Standards and Petitions Committee. <ext-link xlink:href="http://www.iucnredlist.org/documents/RedListGuidelines.pdf" ext-link-type="uri" xlink:type="simple">http://www.iucnredlist.org/documents/RedListGuidelines.pdf</ext-link></mixed-citation></ref></ref-list></tp:taxon-treatment>
